# Supplementary material for: Fatal Events Associated with Adverse Drug Reactions in the Korean National Pharmacovigilance Database
Source: J Pers Med. 2021 Dec 21;12(1):5. doi: 10.3390/jpm12010005 (PMC8779892; doi:10.3390/jpm12010005)
Supplement: Supplementary file 1 [file jpm-12-00005-s001.zip]

Archive with 1 entries (1 files):
- jpm-1483449-supplementary.pdf
